# Supplementary material for: ALT Trends through Childhood and Adolescence Associated with Hepatic Steatosis at 24 Years: A Population-Based UK Cohort Study
Source: Children (Basel). 2020 Sep 1;7(9):117. doi: 10.3390/children7090117 (PMC7552746; doi:10.3390/children7090117)
Supplement: Supplementary file 1 [file children-07-00117-s001.zip]

Archive with 1 entries (1 files):
- children-906510-supplementary.docx
